# Supplementary material for: Stable gullies provide a suitable habitat for functional insects and reduce the threat of pests on crops in farmland of Northeast China
Source: Ecol Evol. 2024 Jul 7;14(7):e11686. doi: 10.1002/ece3.11686 (PMC11227938; doi:10.1002/ece3.11686)
Supplement: Supplementary file 2 — Data S2 [file ECE3-14-e11686-s001.xlsx]

## Sheet: 2021.6.11
Latitude	Longitude	Habitat	Lasius alienus	March fly	Apis cerana	Musca domestica	Episyrphus balteatus	Aulacophora indica	Pyrrhalta aenescens	Geotrupidae	Midge	Pyralis regalis Schiffermuller & Denis	Lychnuris rufa	Crane fly	Lasiocampidae	Geometridae	Aporia crataegi	Epicauta chinensis	Gadfly	Hermetia illucens	Harpalus pallidipennis	Pterostichus gebleri	Coccinella septempunctata	Monolepta hieroglyphica(Motschulsky)	Mogannia hebes	Haplotropis brunneriana Saussure	Calliptamus abbreviatus Ikovnn	Oxya chinensis	Oedaleus infernalis Saussure	Ostria -nubilalis	Nilaparvata lugens(Stal)	Unknown 1	Unknown 2	Unknown 3
45.8567	126.941	Gully	46	0	1	0	0	0	0	6	0	0	0	0	0	0	0	0	0	0	1	0	0	6	2	2	3	0	2	0	5	0	2	0
45.8566	126.941	Gully	14	0	0	0	0	3	3	0	0	0	0	0	0	0	1	1	0	1	0	0	0	7	6	3	0	1	0	1	0	0	0	0
45.8565	126.94	Gully	37	0	0	0	2	0	0	0	0	2	0	0	0	0	0	0	0	0	0	0	0	7	3	2	0	2	0	0	0	0	0	0
45.8576	126.945	Gully	16	4	1	3	3	0	6	0	8	2	0	0	0	0	0	0	0	0	1	0	1	3	1	3	2	0	2	2	8	0	2	0
45.8575	126.945	Gully	16	7	5	8	7	5	0	4	8	2	0	0	0	0	0	0	0	0	2	3	0	8	4	2	0	1	1	2	4	0	0	0
45.8575	126.945	Gully	34	0	2	2	0	0	0	0	0	1	0	0	0	0	0	0	0	0	3	0	0	2	2	6	0	0	0	1	0	1	0	0
45.857	126.944	Gully	28	2	5	0	0	1	0	0	0	0	0	0	0	0	0	0	0	0	0	0	2	6	2	2	3	0	1	0	5	0	0	0
45.8568	126.944	Gully	4	7	3	7	2	0	0	0	0	0	0	0	0	0	0	0	0	0	0	0	0	7	6	3	0	1	0	0	0	0	0	0
45.8567	126.944	Gully	15	14	6	0	0	0	0	0	1	2	2	0	2	0	0	0	0	0	0	0	0	0	18	0	0	0	0	2	1	0	0	0
45.8567	126.945	Gully	17	2	3	6	4	0	0	0	0	1	0	0	0	0	0	0	0	0	0	0	2	6	6	1	0	0	0	1	0	0	0	1
45.8567	126.945	Gully	28	0	8	0	3	1	0	0	2	0	0	0	0	0	0	0	0	0	1	0	0	0	0	2	0	1	0	0	2	0	0	0
45.8561	126.943	Gully	17	13	4	7	0	2	0	4	0	1	0	3	0	0	0	0	0	0	1	1	0	7	3	0	0	0	4	1	0	0	0	0
45.8559	126.943	Gully	11	21	3	4	5	0	0	0	0	0	0	0	0	1	0	0	0	0	0	0	0	4	1	2	0	2	0	0	0	0	0	0
45.8557	126.944	Gully	11	22	2	2	0	0	0	3	0	0	2	0	0	0	0	0	0	0	2	0	0	2	4	0	1	0	0	1	2	0	0	0
45.8558	126.944	Gully	4	24	5	0	0	8	0	0	0	0	0	0	0	0	0	0	0	0	0	0	0	0	8	0	3	0	0	0	0	0	0	0
45.8559	126.944	Gully	5	4	7	0	0	0	0	6	0	0	0	0	0	0	0	0	0	0	0	0	0	2	3	2	0	2	0	1	0	0	0	0
45.8573	126.941	Grassland	23	0	1	0	0	0	0	0	0	0	0	0	0	0	0	0	0	0	0	0	0	2	0	2	0	0	0	0	4	0	0	0
45.8544	126.943	Grassland	17	0	0	0	0	0	0	2	0	0	0	0	0	0	0	0	0	0	2	0	1	2	0	2	2	0	0	0	2	0	0	0
45.8581	126.943	Farmland	17	0	0	7	0	0	0	0	1	1	0	0	0	0	0	0	0	0	3	0	0	4	0	2	0	0	0	0	2	0	0	0
45.857	126.943	Farmland	29	0	2	5	0	0	0	0	0	0	0	0	0	0	0	0	1	0	2	0	0	4	0	4	0	0	0	0	3	0	0	0
45.8558	126.942	Farmland	35	1	7	0	0	0	0	0	1	0	1	0	0	0	0	0	0	0	0	0	0	2	0	2	0	0	0	0	4	0	0	0
45.8571	126.946	Farmland	23	0	1	0	0	0	0	0	0	0	0	0	0	0	0	0	0	0	0	0	0	2	0	2	2	0	0	0	2	0	0	0
45.8558	126.945	Farmland	17	0	0	0	0	0	0	2	0	0	0	0	0	0	0	0	0	0	2	0	1	2	0	2	0	0	0	0	0	0	0	0
45.8547	126.944	Farmland	26	0	0	0	3	0	0	0	0	0	0	0	0	0	0	0	0	0	0	0	0	1	0	3	0	0	0	0	5	0	0	0
45.8549	126.949	Farmland	14	0	0	2	2	0	0	0	0	0	1	0	0	0	0	0	0	0	0	0	0	4	0	2	0	0	0	0	3	0	0	0
45.8542	126.948	Farmland	8	0	0	4	4	0	0	0	0	0	0	0	0	0	0	0	0	0	0	0	0	2	0	2	0	0	0	0	4	0	0	0
45.8535	126.946	Farmland	32	0	0	0	1	0	0	0	0	0	0	0	0	0	0	0	0	0	0	0	0	2	0	2	2	0	0	0	2	0	0	0
45.8526	126.95	Farmland	0	0	0	0	0	0	0	0	0	0	0	0	0	0	0	0	0	0	0	0	0	2	0	2	0	0	0	0	0	0	0	0
45.8522	126.949	Farmland	0	0	0	0	0	0	0	0	0	0	0	0	0	0	0	0	0	0	0	0	0	1	0	3	0	0	0	0	5	0	0	0
45.8561	126.947	Gully	17	0	0	7	0	0	0	0	1	1	0	0	0	0	0	0	0	0	3	0	0	6	0	5	2	0	2	2	7	0	2	0
45.8561	126.947	Gully	29	0	2	5	0	0	0	0	0	0	0	0	0	0	0	0	1	0	2	0	0	7	5	2	0	1	0	0	5	0	0	0
45.8559	126.947	Gully	35	1	7	0	0	0	0	0	1	0	1	0	0	0	0	0	0	0	0	0	0	2	2	7	0	0	0	1	0	1	0	0
45.8555	126.946	Gully	17	0	0	7	0	0	0	0	1	1	0	0	0	0	0	0	0	0	3	0	0	5	2	2	4	0	1	0	6	0	0	0
45.8553	126.947	Gully	29	0	2	5	0	0	0	0	0	0	0	0	0	0	0	0	1	0	2	0	0	7	8	3	0	1	0	0	0	0	0	0
45.8553	126.947	Gully	35	1	7	0	0	0	0	0	1	0	1	0	0	0	0	0	0	0	0	0	0	4	8	0	0	0	0	2	1	0	0	0
45.8547	126.946	Gully	17	0	0	7	0	0	0	0	1	1	0	0	0	0	0	0	0	0	3	0	0	2	4	0	3	0	0	1	2	0	0	0
45.8542	126.945	Gully	29	0	2	5	0	0	0	0	0	0	0	0	0	0	0	0	1	0	2	0	0	0	8	0	3	0	0	2	0	0	0	0
45.8544	126.946	Gully	35	1	7	0	0	0	0	0	1	0	1	0	0	0	0	0	0	0	0	0	0	5	3	2	0	2	0	1	0	0	0	0
45.854	126.949	Gully	11	21	3	4	5	0	0	0	0	0	0	0	0	1	0	0	0	0	0	0	0	6	2	2	3	0	2	0	5	0	0	0
45.8536	126.948	Gully	11	22	2	2	0	0	0	3	0	0	2	0	0	0	0	0	0	0	2	0	0	7	6	3	0	1	0	0	0	0	0	0
45.8533	126.949	Gully	4	24	5	0	0	8	0	0	0	0	0	0	0	0	0	0	0	0	0	0	0	5	9	0	1	0	0	2	1	0	0	0
45.853	126.947	Gully	5	4	7	0	0	0	0	6	0	0	0	0	0	0	0	0	0	0	0	0	0	7	3	2	0	2	0	0	0	0	0	0

## Sheet: 2021.6.28
Latitude	Longitude	Habitat	Midge	Musca domestica	Episyrphus balteatus	Phytomia zonata	March fly	Crane fly	Gadfly	Lasius alienus	Apis cerana	Anomala corpulenta Motschulsky	Aulacophora indica	Epicauta chinensis	Pyrrhalta aenescens	Geotrupidae	Pyralis regalis Schiffermuller & Denis	Lasiommata deidamia	Aporia crataegi	Lasiocampidae	Geometridae	Harpalus pallidipennis	Pterostichus gebleri	Stenopogon carbonarius Hermann	Labidura riparia	Neopanorpa	Tenodera sinensis Saussure	Coccinella septempunctata	Chrysoperla sinica Tjeder	Sympetrum vulgatum	Gryllodes sigillatus(Serville)	Gryllodes sigillatus (Walker)	Haplotropis brunneriana Saussure	Calliptamus abbreviatus Ikovnn	Oxya chinensis	Oedaleus infernalis Saussure	Ostria -nubilalis	Mogannia hebes	Nilaparvata lugens(Stal)	Monolepta hieroglyphica(Motschulsky)	Rhadinopus subornatus	Unknown 1	Unknown 2	Unknown 3
45.8567	126.941	Gully	58	5	4	0	0	0	0	8	2	8	0	1	0	2	0	0	0	0	0	1	0	0	0	0	0	0	0	0	0	0	3	0	1	0	0	1	28	10	0	0	0	0
45.8566	126.941	Gully	85	2	0	0	0	0	0	37	1	3	0	8	0	0	0	0	0	0	0	6	0	0	0	0	0	0	0	0	0	0	5	2	0	0	1	5	35	12	0	0	0	0
45.8565	126.94	Gully	21	6	0	0	0	0	0	39	5	8	0	0	0	0	0	0	0	0	0	3	0	0	0	0	0	0	0	0	0	0	6	0	0	0	1	1	29	9	0	0	0	0
45.8576	126.945	Gully	19	10	3	0	4	0	0	8	5	4	4	11	0	0	2	0	0	0	0	3	0	0	0	0	0	0	0	0	0	0	3	2	0	0	3	5	12	5	0	0	0	0
45.8575	126.945	Gully	21	8	0	0	0	0	0	0	10	18	4	21	0	0	0	4	0	0	0	0	0	0	0	0	0	0	0	0	0	0	4	3	2	0	5	15	21	8	0	0	0	0
45.8575	126.945	Gully	58	6	0	0	0	0	0	14	18	11	3	16	0	0	0	0	0	0	1	1	0	0	1	0	0	3	0	0	0	0	1	2	0	0	2	2	53	6	0	0	0	0
45.857	126.944	Gully	92	9	4	0	0	0	0	8	6	11	10	24	7	4	0	0	0	0	0	18	10	0	0	0	0	0	0	0	0	0	3	2	2	0	2	2	82	9	0	0	0	0
45.8568	126.944	Gully	78	5	4	0	0	0	0	25	18	8	3	25	0	0	0	1	1	0	0	2	0	0	0	0	0	6	0	0	0	0	3	6	1	0	1	3	68	5	0	0	0	0
45.8567	126.944	Gully	52	6	0	0	0	0	0	14	17	13	3	14	0	0	0	3	1	0	0	0	0	0	0	6	0	0	0	0	0	0	1	2	0	0	2	2	44	6	0	0	0	0
45.8567	126.945	Gully	40	0	3	0	0	0	0	15	10	0	0	24	0	2	0	3	0	0	0	1	0	0	0	0	0	0	0	0	0	0	3	2	1	0	2	2	40	1	0	0	1	0
45.8567	126.945	Gully	23	5	5	0	0	0	0	6	11	4	2	23	0	0	1	0	0	0	0	2	0	0	2	0	0	2	0	0	0	0	2	0	2	0	1	1	14	5	0	1	0	0
45.8561	126.943	Gully	55	11	3	0	0	0	0	24	10	0	3	14	0	5	0	0	0	0	0	3	3	0	0	0	0	0	0	0	0	0	0	0	0	0	2	0	55	11	0	0	0	0
45.8559	126.943	Gully	47	8	0	0	4	0	0	11	18	2	4	19	0	0	0	2	0	0	0	2	0	0	0	0	0	5	0	0	0	0	2	0	0	0	1	2	42	8	0	0	0	0
45.8557	126.944	Gully	53	4	0	0	4	0	0	10	18	0	4	19	0	1	0	0	0	0	0	0	0	0	0	0	0	0	0	0	0	0	2	1	0	0	1	2	48	4	0	0	0	0
45.8558	126.944	Gully	38	4	0	0	10	0	0	17	17	0	5	14	3	4	0	0	0	0	0	0	0	0	0	0	0	0	0	0	0	0	0	0	0	0	1	2	38	4	0	0	0	0
45.8559	126.944	Gully	69	5	16	0	0	0	0	29	8	0	3	11	0	0	0	3	0	0	0	0	0	0	0	5	0	0	0	0	0	0	2	0	2	0	0	2	62	5	0	0	0	0
45.8561	126.947	Gully	32	12	4	0	0	0	0	31	5	15	0	14	0	0	3	0	0	0	0	4	0	0	4	0	0	0	0	0	0	0	4	2	1	0	5	3	32	12	0	0	0	0
45.8561	126.947	Gully	23	0	0	0	5	0	0	25	4	9	0	9	0	0	0	2	2	0	0	3	3	0	2	5	0	0	0	0	0	0	5	5	5	0	2	3	23	18	0	0	0	0
45.8559	126.947	Gully	28	8	7	0	0	0	0	23	6	11	0	18	0	0	0	0	0	0	0	2	0	0	5	0	0	6	0	0	0	0	3	2	0	0	3	2	28	13	0	0	0	0
45.8555	126.946	Gully	31	21	3	0	0	0	0	20	5	14	9	26	0	6	0	3	0	0	0	5	2	0	0	0	0	0	0	0	0	0	5	3	2	0	2	4	31	21	0	1	0	0
45.8553	126.947	Gully	16	12	2	0	6	0	0	12	9	9	6	16	0	4	0	0	1	0	0	5	7	0	0	8	0	4	0	0	0	0	6	2	0	0	2	3	36	12	0	1	1	0
45.8553	126.947	Gully	34	20	2	0	0	0	0	24	8	14	7	31	3	0	2	1	0	0	0	0	0	0	0	0	0	0	0	0	0	0	6	2	2	0	1	0	34	20	0	0	2	0
45.8547	126.946	Gully	32	19	0	0	4	0	0	29	9	9	6	14	0	0	0	0	0	0	0	2	4	0	4	3	0	0	0	0	0	0	3	3	0	0	0	3	32	19	0	0	0	0
45.8542	126.945	Gully	31	12	0	0	0	0	0	20	5	16	3	15	2	0	0	0	1	0	0	5	0	0	0	0	0	3	0	0	0	0	6	4	3	0	2	3	31	12	0	0	0	0
45.8544	126.946	Gully	48	11	0	0	0	0	0	24	6	12	4	18	0	0	0	0	0	0	0	3	0	0	2	0	0	0	0	0	0	0	11	5	1	0	1	3	28	11	0	0	0	0
45.854	126.949	Gully	15	0	3	0	0	0	0	17	3	23	0	7	0	0	0	0	0	0	0	3	0	0	0	0	0	0	0	0	0	0	6	0	0	0	2	0	25	8	0	0	0	0
45.8536	126.948	Gully	10	0	0	0	0	0	0	13	8	3	0	5	0	0	0	1	0	0	0	0	0	0	0	0	0	0	0	0	0	0	6	2	0	0	3	2	30	11	0	0	0	0
45.8533	126.949	Gully	47	0	0	0	0	0	0	22	6	0	5	10	2	3	0	0	0	0	0	4	0	0	0	4	0	0	0	0	0	0	8	5	1	0	3	2	31	15	0	0	0	0
45.853	126.947	Gully	14	4	0	0	0	0	0	15	6	0	0	11	0	0	0	1	0	0	0	0	0	0	2	2	0	0	0	0	0	0	11	2	0	0	2	1	29	14	0	0	0	0
45.8514	126.95	Gully	22	0	0	0	0	0	0	9	7	0	4	17	4	0	0	0	0	0	0	2	0	0	0	0	0	0	0	0	0	0	8	3	3	0	0	1	32	20	0	0	0	0
45.8512	126.95	Gully	71	3	0	0	0	0	0	30	6	4	0	18	0	0	0	0	0	0	0	6	0	0	0	0	0	0	0	0	0	0	9	1	2	0	1	1	32	13	0	0	0	0
45.8513	126.949	Gully	17	9	0	0	0	0	0	15	10	19	3	10	0	0	0	0	0	0	0	4	0	0	0	0	0	0	0	0	0	0	9	4	0	0	2	3	37	9	0	0	0	0
45.8522	126.944	Gully	11	0	2	0	0	0	0	13	4	8	0	15	0	0	0	0	0	0	0	3	0	0	0	2	0	0	2	0	0	0	8	6	0	0	5	0	16	7	0	0	0	0
45.8526	126.944	Gully	27	5	0	0	0	0	0	18	3	3	2	8	0	0	0	0	0	0	0	2	0	0	3	0	0	0	0	0	0	0	6	4	2	0	5	3	29	9	0	0	0	0
45.8527	126.943	Gully	31	0	6	0	0	0	0	26	8	4	3	6	0	0	0	0	0	0	0	2	0	0	0	6	0	0	0	0	0	0	9	3	0	0	0	2	31	12	0	0	0	0
45.8524	126.944	Gully	16	4	2	0	0	0	0	25	10	0	0	12	0	0	0	0	0	0	0	15	0	0	2	0	0	0	0	0	0	0	7	8	0	0	1	8	21	11	0	0	0	0
45.8573	126.941	Grassland	27	8	0	0	0	0	0	16	6	3	2	15	0	0	0	0	0	0	0	1	0	0	0	0	0	0	0	1	0	0	11	0	3	0	2	3	27	8	0	0	0	0
45.8544	126.943	Grassland	12	5	0	0	0	0	0	46	10	4	4	11	0	0	0	0	0	0	0	0	0	0	0	0	0	1	0	0	0	0	9	11	0	0	0	1	32	9	0	0	0	0
45.8535	126.945	Grassland	6	4	0	0	0	0	0	15	4	7	0	12	0	0	0	0	0	0	0	4	0	0	0	0	0	2	0	0	0	0	10	9	3	0	0	4	25	9	0	0	0	0
45.852	126.948	Grassland	16	0	4	0	0	0	0	15	6	6	2	8	0	0	0	0	0	0	0	6	0	0	0	0	0	0	0	0	0	0	18	2	0	0	2	2	36	11	0	0	0	0
45.853	126.945	Grassland	29	6	3	0	0	0	0	23	4	3	7	9	0	0	0	0	0	0	0	8	0	0	0	0	0	0	19	0	0	0	12	0	1	0	2	2	31	11	0	0	0	0
45.8581	126.943	Farmland	11	10	3	0	0	0	0	21	4	11	2	12	0	0	0	0	0	0	0	9	0	0	0	0	0	0	21	0	0	0	9	1	1	0	0	0	21	20	0	0	0	0
45.857	126.943	Farmland	12	11	7	0	0	0	0	22	9	23	3	8	0	0	0	0	0	0	0	10	0	0	0	0	0	0	19	0	0	0	12	2	0	0	1	2	22	19	0	0	0	0
45.8558	126.942	Farmland	9	8	5	0	0	0	0	20	9	15	4	13	0	0	0	0	0	0	0	11	0	0	0	0	0	0	23	0	0	0	9	0	2	0	2	1	29	18	0	0	0	0
45.8571	126.946	Farmland	10	9	6	0	0	0	0	21	3	16	5	16	0	0	0	0	0	0	0	10	0	0	0	0	0	0	23	0	0	0	8	0	0	0	0	1	20	19	0	0	0	0
45.8558	126.945	Farmland	11	10	7	0	0	0	0	23	9	17	4	17	0	0	0	0	0	0	0	13	0	0	0	0	0	0	15	0	0	0	10	2	0	0	1	2	21	21	0	0	0	0
45.8547	126.944	Farmland	12	11	8	0	0	0	0	23	5	18	6	7	0	0	0	0	0	0	0	14	0	0	0	0	0	0	21	0	0	0	11	0	2	0	0	0	22	21	0	0	0	0
45.8549	126.949	Farmland	13	12	9	0	0	0	0	31	9	19	8	14	0	0	0	0	0	0	0	8	0	0	0	0	0	0	20	0	0	0	10	2	1	0	2	3	13	23	0	0	0	0
45.8542	126.948	Farmland	34	13	10	0	0	0	0	25	8	20	9	15	0	0	0	0	0	0	0	16	0	0	0	0	0	2	17	0	0	0	11	1	0	0	3	2	34	25	0	0	0	0
45.8535	126.946	Farmland	8	14	11	0	0	0	0	32	7	21	10	8	0	0	0	0	0	0	0	9	0	0	0	0	0	0	19	0	0	0	12	0	2	0	2	3	18	24	0	0	0	0
45.8526	126.95	Farmland	9	15	12	0	0	0	0	27	10	22	9	5	0	0	0	0	0	0	0	18	0	0	0	0	0	0	18	0	0	0	13	3	2	0	1	2	19	25	0	0	0	0
45.8522	126.949	Farmland	10	16	0	0	0	0	0	30	3	19	12	14	0	0	0	0	0	0	0	4	0	0	0	0	0	0	22	0	0	0	12	0	0	0	2	0	10	29	0	0	0	0
45.847	126.94	Gully	9	4	8	0	0	0	0	16	4	9	3	12	0	0	0	6	0	0	0	6	0	0	2	3	0	0	0	0	0	0	13	3	0	0	2	0	19	15	0	0	0	0
45.8474	126.941	Gully	121	5	0	0	0	0	0	18	5	4	2	11	0	0	0	0	0	0	0	3	0	0	14	0	0	0	0	0	0	0	9	0	0	0	2	0	25	16	0	0	0	0
45.8476	126.94	Gully	12	5	0	0	0	0	0	20	7	2	4	9	0	0	0	0	0	0	0	0	0	0	0	0	0	0	0	0	0	0	11	3	2	0	0	0	22	15	0	0	0	0
45.8477	126.941	Gully	11	7	3	0	0	0	0	15	5	0	0	14	0	0	0	0	0	0	0	0	0	0	15	0	0	0	0	0	0	0	12	0	0	0	3	0	21	11	0	0	0	0
45.85	126.937	Gully	68	0	0	0	0	0	0	7	5	15	0	17	0	3	0	0	0	0	0	4	0	0	0	0	0	0	0	0	0	0	11	0	1	0	0	0	28	11	0	0	0	0
45.8501	126.938	Gully	17	3	0	0	0	0	0	9	3	0	0	12	0	3	0	0	0	0	0	4	0	0	4	4	0	0	0	0	0	0	8	2	0	0	3	4	38	13	0	0	0	0
45.8503	126.938	Gully	12	0	0	0	0	0	0	22	4	0	0	15	0	3	0	0	0	0	1	4	0	0	1	3	0	0	3	0	0	0	9	0	2	0	0	2	32	16	0	0	0	0
45.8528	126.938	Gully	13	0	0	0	0	0	0	31	8	9	0	28	0	0	0	0	0	0	0	12	0	0	0	0	0	0	8	0	0	0	11	3	0	0	3	2	13	0	0	0	0	0
45.8528	126.938	Gully	8	0	0	0	0	0	0	35	6	0	0	25	0	0	0	0	0	0	0	9	0	0	0	0	0	0	0	0	0	0	18	2	0	0	2	2	18	2	0	0	0	0
45.853	126.938	Gully	13	0	0	0	0	0	0	39	3	8	0	16	0	0	0	0	0	0	0	6	0	0	0	0	0	0	4	0	0	0	14	0	0	0	3	0	23	0	0	0	0	0
45.8527	126.939	Gully	14	21	0	0	0	0	0	55	15	0	11	18	0	0	0	0	0	0	0	7	0	0	3	0	0	0	9	0	0	0	14	12	3	0	1	3	14	21	0	0	0	0
45.8527	126.939	Gully	28	16	0	0	0	0	0	52	9	0	9	16	0	0	0	0	0	0	0	6	0	0	1	0	0	0	4	0	0	0	17	1	2	0	1	0	28	16	0	0	0	0
45.8529	126.939	Gully	21	18	0	0	0	0	0	45	11	9	0	7	0	0	0	0	0	0	0	5	0	0	5	0	0	0	7	0	0	0	12	2	0	0	2	3	21	18	0	0	0	0
45.853	126.94	Gully	23	11	0	0	0	0	0	35	9	32	0	16	0	0	0	0	0	0	0	0	0	0	0	0	0	0	0	0	0	0	16	0	2	0	1	0	23	11	0	0	0	0
45.8531	126.94	Gully	25	9	0	0	0	0	0	31	5	25	0	15	0	0	0	0	0	0	0	6	0	0	0	0	0	0	0	0	0	0	21	1	0	0	2	0	25	9	0	0	0	0
45.8532	126.94	Gully	12	10	0	0	0	0	0	33	8	21	0	14	0	0	0	0	0	0	0	0	0	0	0	0	0	0	0	0	0	0	15	2	2	0	1	2	12	10	0	0	0	0
45.8489	126.937	Farmland	2	5	5	0	0	0	0	34	5	11	0	18	0	0	0	0	0	0	0	3	0	0	0	0	0	0	11	0	0	0	15	0	0	0	2	0	22	5	0	0	0	0
45.8493	126.938	Farmland	9	6	3	0	0	0	0	35	5	12	0	10	0	0	0	0	0	0	0	4	0	0	0	0	0	0	15	0	0	0	16	2	0	0	2	2	29	6	0	0	0	0
45.8501	126.939	Farmland	10	7	4	0	0	0	0	36	8	13	0	13	0	0	0	0	0	0	0	5	0	0	0	0	0	0	20	0	0	0	17	0	0	0	1	0	20	7	0	0	0	0
45.8517	126.938	Farmland	11	8	5	0	0	0	0	37	7	14	0	9	0	0	0	0	0	0	0	6	0	0	0	0	0	0	11	0	0	0	18	2	0	0	0	0	21	8	0	0	0	0
45.852	126.939	Farmland	12	9	0	0	0	0	0	38	9	15	0	0	0	0	0	0	0	0	0	7	0	0	0	0	0	0	13	0	0	0	19	0	3	0	2	2	22	9	0	0	0	0
45.8524	126.941	Farmland	13	6	7	0	0	0	0	39	5	16	0	18	0	0	0	0	0	0	0	8	0	0	0	0	0	0	19	0	0	0	20	0	0	0	2	1	20	6	0	0	0	0
45.852	126.935	Farmland	14	7	8	0	0	0	0	40	0	17	0	15	0	0	0	0	0	0	0	9	0	0	0	0	0	0	18	0	0	0	21	1	0	0	2	2	21	7	0	0	0	0
45.854	126.937	Farmland	0	8	9	0	0	0	0	41	6	18	0	17	0	0	0	0	0	0	0	10	0	0	0	0	0	0	20	0	0	0	22	0	2	0	1	0	28	8	0	0	0	0
45.855	126.938	Farmland	16	9	10	0	0	0	0	42	9	19	0	12	0	0	0	0	0	0	0	11	0	0	0	0	0	0	15	0	0	0	23	0	0	0	0	1	18	9	0	0	0	0
45.8507	126.931	Forest belt	76	6	0	0	0	0	0	27	7	0	2	5	0	0	0	0	0	0	0	1	0	0	0	0	0	0	0	0	0	0	11	1	0	0	4	1	46	6	0	0	0	0
45.8527	126.93	Forest belt	34	0	0	0	0	0	0	48	8	0	0	18	0	0	0	0	0	0	0	7	0	0	2	0	0	0	3	0	0	0	18	9	1	0	5	0	34	3	0	0	0	0
45.8544	126.929	Forest belt	24	3	3	0	0	0	0	43	4	8	0	10	0	0	0	0	0	0	0	2	0	0	0	0	0	0	0	0	0	0	12	5	0	0	2	2	36	3	0	0	0	0

## Sheet: 2021.7.20
Latitude	Longitude	Habitat	Midge	Musca domestica	Episyrphus balteatus	Phytomia zonata	March fly	Crane fly	Gadfly	Lasius alienus	Apis cerana	Anomala corpulenta Motschulsky	Aulacophora indica	Epicauta chinensis	Pyrrhalta aenescens	Geotrupidae	Pyralis regalis Schiffermuller & Denis	Lasiommata deidamia	Aporia crataegi	Lasiocampidae	Geometridae	Harpalus pallidipennis	Pterostichus gebleri	Stenopogon carbonarius Hermann	Labidura riparia	Neopanorpa	Tenodera sinensis Saussure	Coccinella septempunctata	Chrysoperla sinica Tjeder	Sympetrum vulgatum	Gryllodes sigillatus(Serville)	Gryllodes sigillatus (Walker)	Haplotropis brunneriana Saussure	Calliptamus abbreviatus Ikovnn	Oxya chinensis	Oedaleus infernalis Saussure	Ostria -nubilalis	Mogannia hebes	Nilaparvata lugens(Stal)	Monolepta hieroglyphica(Motschulsky)	Rhadinopus subornatus	Unknown 1	Unknown 2	Unknown 3
45.8567	126.941	Gully	29	29	0	0	4	0	15	35	16	16	0	17	0	1	13	0	1	0	0	0	0	0	0	15	0	0	0	9	29	10	0	0	26	0	31	5	0	21	1	0	0	0
45.8566	126.941	Gully	27	48	0	0	0	0	32	56	26	34	0	8	0	1	27	0	0	0	0	0	0	0	0	22	0	12	0	5	28	8	1	0	32	0	28	0	13	38	1	0	0	0
45.8565	126.94	Gully	30	38	0	0	3	0	26	43	18	20	0	17	0	1	12	0	2	0	0	0	0	0	0	16	0	0	0	7	25	0	0	0	20	0	21	0	26	29	1	0	0	0
45.8576	126.945	Gully	27	36	3	0	3	0	25	42	18	23	0	17	0	5	18	0	1	0	0	7	0	0	0	8	0	18	3	0	20	12	0	0	18	0	27	14	21	12	5	0	0	0
45.8575	126.945	Gully	31	45	0	0	0	0	21	41	16	14	9	9	10	2	10	0	0	8	0	7	0	0	0	0	0	0	0	0	13	3	0	0	0	0	10	15	21	25	2	0	0	0
45.8575	126.945	Gully	24	58	2	0	2	0	33	52	27	21	0	7	0	1	12	0	0	0	0	6	6	0	0	16	5	34	2	0	18	10	4	10	20	0	12	2	25	37	1	0	0	0
45.857	126.944	Gully	9	31	6	0	6	0	26	31	22	19	0	7	0	1	26	3	0	0	5	10	8	9	3	12	0	0	6	5	31	2	1	2	21	1	56	2	26	22	1	2	1	1
45.8568	126.944	Gully	8	36	0	0	0	0	29	35	27	16	0	12	0	0	28	7	2	0	0	5	0	8	0	17	0	0	0	6	20	17	2	0	20	4	60	8	29	26	0	0	0	0
45.8567	126.944	Gully	25	18	5	0	5	0	38	27	14	24	5	18	10	0	15	0	0	11	0	6	7	0	0	26	0	0	5	0	30	16	0	0	12	0	38	8	0	9	2	0	0	0
45.8567	126.945	Gully	13	46	3	0	3	0	33	44	36	29	0	5	0	1	43	6	1	0	0	6	0	13	5	14	7	0	3	8	19	11	0	0	22	0	77	2	36	42	1	0	0	0
45.8567	126.945	Gully	20	32	0	0	0	0	29	38	32	26	0	13	0	2	35	3	0	9	0	7	0	0	0	19	0	0	0	6	21	8	0	5	15	0	66	0	34	36	2	0	0	0
45.8561	126.943	Gully	23	35	6	0	6	10	10	25	0	0	0	6	0	1	16	0	0	0	0	6	0	0	0	15	0	0	6	0	21	2	0	0	12	0	21	14	11	20	1	0	0	0
45.8559	126.943	Gully	9	38	4	0	4	21	9	31	15	24	10	7	10	0	9	3	0	0	9	7	8	9	0	9	0	0	4	0	26	2	0	0	15	0	29	14	19	0	0	0	0	0
45.8557	126.944	Gully	38	21	0	0	0	32	17	26	20	16	0	6	12	1	0	0	1	0	0	10	7	0	0	16	0	0	0	0	20	14	3	0	11	0	25	0	0	0	1	0	0	0
45.8558	126.944	Gully	11	37	3	0	3	25	13	30	29	31	8	15	7	0	21	0	0	15	0	14	0	11	2	21	0	0	3	0	18	5	0	0	16	0	39	0	34	0	0	0	0	0
45.8559	126.944	Gully	25	35	5	0	5	12	11	23	0	0	0	17	0	2	19	0	0	0	0	11	0	0	0	19	0	0	5	0	23	13	0	2	20	3	34	5	31	25	2	0	0	0
45.8561	126.947	Gully	8	26	0	0	0	0	0	20	9	21	0	14	32	0	25	0	0	0	0	16	0	8	0	18	0	9	0	0	22	9	0	0	0	0	15	17	11	31	2	0	0	0
45.8561	126.947	Gully	26	32	0	0	2	0	9	45	4	0	0	17	0	1	0	0	0	3	0	0	0	0	0	0	5	8	5	2	35	11	6	8	12	0	23	15	23	0	1	0	0	0
45.8559	126.947	Gully	30	39	8	0	5	0	0	57	11	0	0	18	31	3	24	0	0	0	0	16	13	3	0	25	0	0	0	0	27	12	0	0	0	0	45	9	11	34	3	0	0	0
45.8555	126.946	Gully	18	32	0	0	0	0	19	32	23	32	0	11	0	2	28	4	1	2	3	6	8	0	0	18	3	13	2	0	23	11	0	0	22	0	35	14	19	36	2	0	0	0
45.8553	126.947	Gully	20	23	0	0	4	0	24	42	11	23	0	7	21	3	12	0	0	0	2	3	0	7	4	21	4	6	0	4	32	8	2	5	15	0	27	6	21	33	3	0	0	0
45.8553	126.947	Gully	22	34	6	0	6	0	23	35	34	28	0	16	0	3	32	5	0	5	0	0	9	5	0	15	0	4	8	0	22	2	3	0	12	0	56	8	34	11	3	0	0	0
45.8547	126.946	Gully	21	19	0	0	0	23	0	24	15	10	0	16	15	2	0	3	1	0	0	13	0	0	0	21	0	9	0	6	21	12	0	0	15	1	16	15	31	32	2	0	0	0
45.8542	126.945	Gully	22	23	9	0	4	21	12	23	8	15	0	11	0	0	12	0	2	9	6	0	11	5	0	12	6	0	4	0	26	14	3	0	11	0	35	12	16	21	0	0	0	0
45.8544	126.946	Gully	41	23	4	0	6	27	0	21	16	0	0	11	16	1	0	4	2	0	0	0	0	0	0	18	0	11	0	1	28	15	0	0	16	0	24	17	23	10	1	0	0	0
45.854	126.949	Gully	32	0	0	0	0	0	0	23	25	19	0	7	0	2	8	0	0	0	0	7	0	0	2	0	0	0	0	0	21	9	0	0	0	0	15	17	11	21	0	0	0	0
45.8536	126.948	Gully	24	16	0	0	6	0	0	24	18	18	0	11	0	0	23	0	0	0	0	0	0	0	0	35	0	0	0	0	35	8	0	5	15	0	27	6	21	33	3	0	0	0
45.8533	126.949	Gully	27	16	0	0	5	0	0	37	15	15	0	14	15	0	6	6	0	0	0	24	0	0	0	41	0	6	0	0	20	2	3	0	11	0	46	8	33	11	3	0	0	0
45.853	126.947	Gully	34	18	0	0	0	0	0	33	13	18	0	12	0	0	6	3	0	0	0	0	0	0	0	41	0	0	0	7	22	2	0	0	12	0	29	5	34	24	0	0	0	0
45.8514	126.95	Gully	18	23	0	0	5	0	0	21	12	0	0	11	19	1	12	0	0	0	0	0	0	0	0	15	0	0	0	0	20	15	0	0	15	0	25	0	31	13	1	0	0	0
45.8514	126.95	Gully	29	18	6	0	7	0	5	16	10	7	0	15	11	2	13	4	0	0	0	0	0	0	0	19	0	0	0	0	14	14	3	5	11	0	37	0	16	24	2	0	0	0
45.8512	126.95	Gully	26	22	8	0	0	0	9	23	21	9	0	7	15	0	15	3	0	0	0	0	0	0	2	21	0	0	0	0	24	15	0	0	16	0	38	12	23	19	2	0	0	0
45.8513	126.949	Gully	29	29	4	0	2	9	7	13	16	0	0	14	8	0	0	3	0	0	0	0	0	0	0	26	0	0	0	0	23	13	0	0	20	3	18	6	11	23	0	0	0	0
45.8522	126.944	Gully	32	13	0	0	2	0	6	12	6	5	0	14	5	2	0	0	0	0	0	0	0	0	0	0	0	0	0	4	20	15	0	0	15	0	25	5	21	13	0	0	0	0
45.8526	126.944	Gully	31	14	0	0	0	0	9	21	7	12	0	17	7	0	0	0	0	0	0	7	0	0	0	3	0	0	0	13	14	14	3	5	11	0	37	10	16	24	2	0	0	0
45.8527	126.943	Gully	24	17	0	0	6	0	7	16	8	11	0	17	7	0	0	0	0	0	0	0	0	0	0	3	0	3	0	14	17	18	0	5	15	0	8	16	31	21	0	0	0	0
45.8524	126.944	Gully	31	14	0	0	2	0	12	19	11	15	0	11	9	1	0	0	0	0	0	0	0	0	2	8	0	4	0	12	21	12	0	0	12	0	11	11	26	19	1	0	0	0
45.8573	126.941	Grassland	6	21	0	0	0	0	13	31	11	20	0	5	21	3	0	2	0	0	0	11	0	6	0	9	0	0	0	2	16	11	0	0	15	0	22	0	23	20	3	0	0	0
45.8544	126.943	Grassland	6	25	0	0	4	0	15	29	9	12	8	5	34	0	0	1	0	0	0	13	0	6	0	7	0	0	0	3	15	14	3	0	20	0	21	5	22	25	0	0	0	0
45.8535	126.945	Grassland	7	23	0	0	5	0	12	26	5	19	9	17	12	2	0	2	0	0	0	16	0	7	0	4	0	0	0	3	11	15	0	0	16	0	21	11	19	29	2	0	0	0
45.852	126.948	Grassland	26	19	0	0	0	0	5	11	8	13	15	13	4	2	0	5	0	0	0	19	0	0	4	5	0	0	0	6	12	13	0	2	20	3	16	0	21	23	2	0	0	0
45.853	126.945	Grassland	5	19	0	0	2	0	7	16	7	8	18	12	5	0	0	0	0	0	0	23	0	5	0	12	0	0	5	6	15	16	0	7	14	0	18	13	24	32	0	0	0	0
45.8581	126.943	Farmland	27	15	0	0	7	0	15	25	0	0	0	6	0	3	0	0	0	0	0	0	0	0	0	0	0	0	20	0	12	0	0	13	12	0	2	0	35	43	3	0	0	0
45.857	126.943	Farmland	22	21	0	0	0	0	12	34	16	20	0	14	0	0	0	0	0	0	0	0	0	0	0	5	0	0	16	3	35	0	0	16	10	0	1	0	45	32	2	0	0	0
45.8558	126.942	Farmland	31	16	0	0	4	0	11	23	0	0	0	18	0	3	0	0	0	0	0	0	0	0	0	0	0	0	19	0	16	0	0	5	11	0	1	6	37	36	3	0	0	0
45.8571	126.946	Farmland	18	21	0	0	6	0	18	21	0	0	0	14	0	0	0	0	0	0	0	0	0	0	0	0	0	0	20	0	26	0	0	8	16	0	1	9	38	29	1	0	0	0
45.8558	126.945	Farmland	23	35	0	0	0	0	21	19	19	21	0	11	0	0	0	0	0	0	0	0	0	0	0	6	0	0	19	2	24	0	0	19	13	0	2	0	53	21	1	0	0	0
45.8547	126.944	Farmland	22	12	0	0	3	0	9	24	0	0	0	8	0	0	0	0	0	0	0	0	0	0	0	0	0	0	17	0	26	0	0	5	14	0	1	0	40	38	1	0	0	0
45.8549	126.949	Farmland	25	32	0	0	7	0	10	26	0	0	0	9	0	2	0	0	0	0	0	0	0	0	0	0	0	0	21	0	21	0	0	7	16	0	0	11	41	43	2	0	0	0
45.8542	126.948	Farmland	28	25	0	0	0	0	16	19	21	19	0	15	0	1	0	0	0	0	0	0	0	0	0	7	0	0	18	1	32	0	0	21	15	0	0	10	22	41	1	0	0	0
45.8535	126.946	Farmland	27	24	0	0	2	0	8	56	0	0	0	15	0	2	0	0	0	0	0	0	0	0	0	0	0	0	20	0	26	8	0	11	9	0	0	9	43	35	2	0	0	0
45.8526	126.95	Farmland	31	16	0	0	6	0	13	23	0	0	0	5	12	0	0	0	0	0	0	0	0	0	0	0	0	0	21	0	15	9	0	0	11	0	0	0	44	53	0	0	0	0
45.8522	126.949	Farmland	30	29	0	0	0	0	11	26	20	16	0	5	0	0	0	0	0	0	0	0	0	0	0	5	0	0	22	5	26	0	0	14	20	0	0	6	40	20	0	0	0	0
45.847	126.94	Gully	7	26	0	0	5	0	0	35	27	27	0	5	0	4	16	0	0	0	0	0	0	7	0	0	0	0	0	0	27	12	0	0	19	0	16	12	25	27	0	0	0	0
45.8474	126.941	Gully	29	24	0	0	5	0	0	48	29	21	0	12	0	0	19	7	0	0	0	4	0	0	0	7	0	0	0	5	24	14	4	21	23	0	15	0	25	21	4	0	0	0
45.8476	126.94	Gully	18	23	0	0	0	0	0	27	12	21	0	16	19	2	11	0	0	0	0	0	0	0	0	8	0	0	0	8	25	15	1	0	30	0	11	0	37	21	2	0	0	0
45.8477	126.941	Gully	8	19	0	0	2	0	0	34	18	19	0	10	27	1	16	3	0	0	0	0	0	8	0	0	0	0	0	0	26	9	2	0	33	0	12	16	22	25	0	0	0	0
45.85	126.937	Gully	28	35	0	0	7	0	26	42	32	32	0	10	0	1	13	0	0	0	0	0	0	0	0	15	0	0	0	9	31	8	0	0	20	0	31	14	33	11	0	0	0	0
45.8501	126.938	Gully	27	48	0	0	0	0	32	56	37	34	0	17	0	1	27	0	0	0	0	0	0	0	0	22	0	0	0	5	37	2	0	0	32	0	28	11	22	24	1	0	0	0
45.8503	126.938	Gully	18	38	0	0	6	0	15	43	17	8	0	5	0	5	12	0	2	0	0	0	0	0	0	16	0	0	0	7	25	2	0	0	25	0	31	0	45	13	5	0	0	0
45.8528	126.938	Gully	19	36	0	0	3	0	25	34	14	17	0	15	0	2	0	0	0	0	0	0	0	0	0	21	0	0	0	0	12	15	0	9	0	0	0	13	27	24	0	0	0	0
45.8528	126.938	Gully	27	15	5	0	0	0	0	20	2	0	0	17	0	1	0	0	0	0	0	10	12	0	0	0	0	0	0	0	20	12	2	0	12	0	19	17	18	19	0	0	0	0
45.853	126.938	Gully	21	35	5	0	4	4	23	43	17	16	0	10	0	0	0	0	2	0	0	0	0	0	0	0	0	0	0	0	24	14	3	0	27	0	6	0	23	27	0	0	0	0
45.8527	126.939	Gully	26	39	0	0	7	0	32	37	17	21	5	7	16	3	16	0	0	11	0	3	0	7	5	14	4	6	0	5	29	15	0	16	22	0	12	7	31	21	2	0	0	0
45.8527	126.939	Gully	20	26	2	0	0	12	22	57	5	25	0	9	0	0	0	6	1	0	0	0	9	5	0	0	0	4	9	2	37	9	0	16	15	0	0	11	41	33	1	0	0	0
45.8529	126.939	Gully	28	36	7	0	4	0	34	47	19	32	7	11	19	0	29	3	0	9	3	13	0	0	0	23	0	9	0	3	34	8	0	11	25	0	15	12	35	11	1	0	0	0
45.853	126.94	Gully	30	32	0	0	2	6	27	46	27	32	8	16	25	0	16	0	0	0	0	0	11	5	0	7	6	0	9	0	32	12	6	11	16	0	16	0	25	24	0	0	0	0
45.8531	126.94	Gully	7	18	6	0	0	9	16	45	8	12	0	15	17	1	8	3	0	0	5	0	0	0	0	8	0	11	0	0	37	12	0	12	14	0	21	0	37	13	0	0	0	0
45.8532	126.94	Gully	21	26	0	0	2	0	28	36	16	26	0	14	26	0	29	0	1	0	0	0	0	0	0	16	0	0	0	0	27	15	1	13	21	0	17	8	24	24	0	0	0	0
45.8489	126.937	Farmland	31	15	0	0	7	0	15	25	0	0	0	14	0	1	0	0	0	0	0	0	0	0	0	0	0	0	20	0	12	0	2	13	12	0	0	12	53	19	1	0	0	0
45.8493	126.938	Farmland	24	21	0	0	0	0	12	34	16	20	0	9	0	0	0	0	0	0	0	0	0	0	0	5	0	0	16	3	35	0	0	16	10	0	0	0	40	32	0	0	0	0
45.8501	126.939	Farmland	32	16	0	0	3	0	11	23	0	0	0	14	0	2	0	0	0	0	0	0	0	0	0	0	0	0	19	0	16	0	0	5	11	0	0	0	41	36	2	0	0	0
45.8517	126.938	Farmland	27	21	0	0	6	0	18	21	0	0	0	12	0	0	0	0	0	0	0	0	0	0	0	0	0	0	20	0	26	12	0	8	16	0	0	17	32	29	0	0	0	0
45.852	126.939	Farmland	29	35	0	0	0	0	21	19	19	21	0	7	0	1	0	0	0	0	0	0	0	0	0	6	0	0	19	2	24	14	0	19	13	0	0	8	33	21	1	0	0	0
45.8524	126.941	Farmland	28	12	0	0	5	0	9	24	0	0	0	17	0	3	0	0	0	0	0	0	0	0	0	0	0	0	17	0	26	15	0	5	14	0	0	0	30	38	3	0	0	0
45.852	126.935	Farmland	30	32	0	0	2	0	10	26	0	0	0	18	0	2	0	0	0	0	0	0	0	0	0	0	0	0	21	0	21	12	3	7	16	0	0	0	31	43	2	0	0	0
45.854	126.937	Farmland	25	25	0	0	0	0	16	19	21	19	0	7	0	3	0	0	0	0	0	0	0	0	0	7	0	0	18	1	32	14	0	11	15	0	0	18	22	21	0	0	0	0
45.855	126.938	Farmland	20	24	0	0	6	0	8	56	0	0	0	5	0	3	0	0	0	0	0	0	0	0	0	0	0	0	20	0	16	15	0	0	0	0	0	0	53	35	3	0	0	0
45.8536	126.935	Gully	32	19	0	0	2	0	15	35	15	12	0	11	16	2	11	2	0	0	0	17	0	0	0	0	0	12	0	0	12	15	0	9	0	0	0	13	27	24	0	0	0	0
45.8537	126.935	Gully	35	19	0	0	5	5	8	21	11	9	5	15	10	0	0	0	0	0	0	0	0	0	0	0	0	0	0	0	25	12	0	0	12	0	19	17	22	19	0	0	0	0
45.8539	126.934	Gully	29	24	6	0	0	0	16	21	17	15	0	9	14	5	14	3	0	3	0	0	0	12	0	11	0	9	0	0	24	14	3	0	27	0	6	0	23	27	0	0	0	0
45.8547	126.935	Gully	21	26	0	0	2	8	0	42	11	19	3	11	12	0	10	2	0	0	0	15	0	0	0	12	0	12	0	0	29	15	0	16	22	0	12	7	20	21	2	0	0	0
45.8548	126.935	Gully	20	19	5	0	5	6	25	36	25	21	2	15	25	1	28	6	5	6	0	0	14	8	6	19	6	18	0	5	37	9	0	16	15	0	2	11	21	23	1	0	0	0
45.8549	126.934	Gully	25	25	2	0	0	3	12	21	12	16	3	21	9	7	15	0	0	0	0	12	0	0	0	0	0	7	8	0	34	8	1	11	25	0	15	12	25	11	1	0	0	0
45.8555	126.935	Gully	35	35	0	0	0	0	21	43	10	21	3	13	15	0	0	5	4	7	0	0	0	10	0	0	0	13	0	2	22	12	6	11	16	0	16	0	25	24	0	0	0	0
45.8557	126.935	Gully	30	19	6	0	6	0	15	26	12	11	0	13	0	0	12	6	0	0	0	10	9	0	0	17	0	9	0	0	27	12	0	12	14	0	21	0	27	13	0	0	0	0
45.8556	126.935	Gully	21	25	3	0	0	1	12	22	14	16	4	20	8	8	15	0	0	0	0	14	0	0	0	0	0	6	7	0	27	15	1	13	21	0	17	8	24	11	0	0	0	0
45.8507	126.931	Forest belt	56	39	18	0	0	0	9	41	27	9	0	17	21	0	15	0	0	0	0	0	0	0	0	18	0	0	0	2	21	15	2	9	10	0	15	15	20	23	0	0	0	0
45.8527	126.93	Forest belt	60	33	22	0	4	0	15	42	30	15	0	18	25	0	19	0	0	0	0	0	0	0	0	20	0	0	0	5	36	15	3	15	15	0	14	0	23	11	0	0	0	0
45.8544	126.929	Forest belt	65	34	19	0	3	0	11	36	22	11	0	13	26	0	11	0	0	0	0	0	0	0	0	16	0	0	0	3	32	9	0	11	16	0	12	0	21	24	0	0	0	0

## Sheet: 2021.9.5
Latitude	Longitude	Habitat	Midge	Musca domestica	Episyrphus balteatus	Phytomia zonata	March fly	Crane fly	Gadfly	Lasius alienus	Apis cerana	Anomala corpulenta Motschulsky	Aulacophora indica	Epicauta chinensis	Pyrrhalta aenescens	Geotrupidae	Pyralis regalis Schiffermuller & Denis	Lasiommata deidamia	Aporia crataegi	Lasiocampidae	Geometridae	Harpalus pallidipennis	Pterostichus gebleri	Stenopogon carbonarius Hermann	Labidura riparia	Neopanorpa	Tenodera sinensis Saussure	Coccinella septempunctata	Chrysoperla sinica Tjeder	Sympetrum vulgatum	Gryllodes sigillatus(Serville)	Gryllodes sigillatus (Walker)	Haplotropis brunneriana Saussure	Calliptamus abbreviatus Ikovnn	Oxya chinensis	Oedaleus infernalis Saussure	Ostria -nubilalis	Mogannia hebes	Nilaparvata lugens(Stal)	Monolepta hieroglyphica(Motschulsky)	Rhadinopus subornatus	Unknown 1	Unknown 2	Unknown 3
45.8567	126.941	Gully	0	17	18	0	0	0	0	21	15	0	0	0	7	0	0	2	0	0	0	0	0	0	0	0	0	0	0	0	22	15	22	6	0	0	0	0	16	27	0	0	0	0
45.8566	126.941	Gully	23	23	16	0	0	0	0	32	15	0	0	0	5	0	0	3	0	0	0	0	0	0	0	0	0	12	0	0	24	19	21	5	0	0	5	0	23	23	0	0	0	0
45.8565	126.94	Gully	35	21	25	0	0	0	0	32	19	0	0	0	10	0	0	0	0	0	0	0	0	0	0	0	0	0	0	0	21	12	12	9	0	0	0	0	21	21	0	0	0	0
45.8576	126.945	Gully	21	32	35	3	0	0	0	33	16	0	0	0	9	0	0	3	0	0	0	0	0	0	0	0	0	0	0	0	15	5	19	15	0	0	0	0	21	32	0	0	0	0
45.8575	126.945	Gully	15	29	26	5	0	0	0	29	21	0	0	0	5	0	5	0	0	0	0	0	0	0	0	0	0	14	0	0	10	16	16	19	0	3	5	0	15	29	0	0	0	0
45.8575	126.945	Gully	23	36	31	3	0	0	0	37	18	3	0	0	9	0	0	6	3	0	0	0	0	0	0	0	0	0	0	2	28	0	13	11	0	0	0	0	13	36	0	0	0	0
45.8568	126.944	Gully	0	27	24	0	0	0	0	34	21	0	0	0	10	0	0	8	0	0	0	0	0	0	0	0	0	11	0	0	15	15	16	14	0	0	0	0	23	27	0	0	0	0
45.8567	126.944	Gully	34	28	21	4	0	0	0	33	36	3	0	0	6	0	0	6	3	0	0	6	5	0	0	0	0	0	0	0	33	9	21	8	0	3	1	1	24	28	0	0	0	0
45.8567	126.945	Gully	23	34	46	0	0	0	0	37	12	3	0	0	9	0	0	13	3	0	0	0	0	0	0	0	0	9	0	3	20	15	12	11	0	0	0	0	23	34	0	0	0	0
45.8559	126.943	Gully	32	24	21	0	0	0	0	33	13	0	0	0	10	0	0	0	0	0	0	0	0	0	0	0	0	11	0	0	30	6	12	6	0	0	0	0	32	24	0	0	0	0
45.8557	126.944	Gully	29	19	15	2	0	0	0	34	5	0	0	0	5	0	0	0	0	0	0	10	4	0	12	0	0	0	0	0	24	11	19	11	0	0	0	0	19	19	0	0	0	0
45.8558	126.944	Gully	36	28	23	3	0	0	0	33	15	0	0	0	7	0	0	0	0	0	0	0	0	0	0	0	0	9	0	0	20	5	21	0	0	0	0	0	26	38	0	0	0	0
45.8561	126.947	Gully	16	35	19	12	0	0	0	29	5	0	0	0	6	0	6	7	0	0	0	0	8	0	0	0	0	11	0	0	25	16	24	8	0	0	0	0	11	25	0	0	0	0
45.8561	126.947	Gully	21	26	20	10	0	0	0	37	3	6	0	0	7	0	5	3	0	0	0	12	0	0	8	0	0	0	0	0	24	9	18	11	0	0	2	2	22	26	0	0	0	0
45.8559	126.947	Gully	18	32	24	9	0	0	0	33	0	0	0	0	5	0	0	15	1	0	0	0	5	0	0	0	0	9	0	0	36	15	16	5	0	0	0	8	14	32	0	0	0	0
45.8555	126.946	Gully	32	29	21	4	0	0	0	21	25	0	0	0	10	0	0	8	0	0	0	18	0	0	0	0	0	11	0	0	16	9	22	6	0	0	2	5	32	29	0	0	0	0
45.8553	126.947	Gully	29	25	12	8	0	0	0	26	11	8	0	0	9	0	2	2	2	0	0	6	6	0	2	0	0	5	0	0	26	15	19	11	0	4	0	9	19	25	0	0	0	0
45.8553	126.947	Gully	36	21	34	0	0	0	0	28	13	4	0	0	8	0	0	8	4	0	0	12	0	0	4	0	0	7	0	3	36	5	23	10	0	0	0	2	26	21	0	0	0	0
45.8547	126.946	Gully	0	17	18	2	0	0	0	21	4	0	0	0	9	0	8	0	0	0	0	10	0	0	0	0	0	5	0	0	16	16	21	9	0	0	8	0	21	17	0	0	0	0
45.8542	126.945	Gully	23	23	16	3	0	0	0	32	4	0	0	0	7	0	5	5	0	0	0	0	5	0	0	0	0	7	0	0	22	11	26	0	0	0	0	0	23	23	0	0	0	0
45.8544	126.946	Gully	35	21	25	0	0	0	0	32	4	2	0	0	5	0	9	3	2	0	0	0	0	0	0	0	0	5	0	0	25	15	25	9	0	3	0	0	15	21	0	0	0	0
45.854	126.949	Gully	16	22	23	18	0	0	0	30	15	3	0	0	8	0	0	4	3	0	0	0	0	0	0	0	0	7	0	0	16	9	32	8	0	0	0	0	16	22	0	0	0	0
45.8536	126.948	Gully	21	30	23	0	0	0	0	33	15	0	0	0	8	0	0	5	0	0	0	0	0	0	0	0	0	9	0	0	32	15	25	7	0	0	0	2	21	20	0	0	0	0
45.8533	126.949	Gully	26	32	29	0	0	0	0	35	19	0	0	0	9	0	0	7	0	0	0	0	0	0	0	0	0	5	0	0	24	5	22	9	0	0	0	0	26	32	0	0	0	0
45.853	126.947	Gully	31	27	26	0	0	0	0	21	11	0	0	0	5	0	0	5	0	0	0	0	0	0	0	0	0	7	0	0	14	16	23	0	0	0	0	8	21	27	0	0	0	0
45.8514	126.95	Gully	0	25	19	0	0	0	0	33	15	0	0	0	9	0	0	4	0	0	0	0	0	0	0	0	0	9	0	0	14	11	30	11	0	0	0	0	12	32	0	0	0	0
45.8514	126.95	Gully	21	36	31	0	0	0	0	35	19	0	0	0	7	0	0	6	0	0	0	0	0	0	0	0	0	5	0	0	11	15	23	11	0	0	0	9	21	26	0	0	0	0
45.8512	126.95	Gully	22	31	21	8	0	0	0	21	11	0	0	0	10	0	7	5	0	0	0	0	0	0	0	0	0	7	0	0	24	9	30	8	0	0	0	0	22	31	0	0	0	0
45.8513	126.949	Gully	30	31	33	7	0	0	0	33	15	0	0	0	6	0	9	4	0	0	0	0	0	0	0	0	0	9	0	0	14	0	20	7	0	0	8	0	30	27	0	0	0	0
45.8522	126.944	Gully	22	26	21	8	0	0	0	23	19	0	0	0	9	0	0	6	0	0	0	0	0	0	0	0	0	11	0	0	11	16	18	8	0	0	0	0	22	21	0	0	0	0
45.8526	126.944	Gully	20	31	21	7	0	0	0	33	11	0	0	0	7	0	0	5	0	0	0	0	0	0	0	0	0	13	0	0	24	0	20	11	0	3	9	0	30	24	0	0	0	0
45.8527	126.943	Gully	12	24	21	8	0	0	0	25	15	0	0	0	5	0	0	4	0	0	0	0	0	0	0	0	0	15	0	0	14	15	18	11	0	0	0	0	22	31	0	0	0	0
45.8524	126.944	Gully	15	20	21	7	0	0	0	24	19	0	0	0	5	0	0	3	0	0	0	0	0	0	0	0	0	17	0	0	11	0	20	11	0	0	0	0	30	31	0	0	0	0
45.8573	126.941	Grassland	32	31	21	8	0	0	0	21	19	0	0	0	8	0	0	2	0	0	0	0	0	0	0	0	0	7	0	0	24	5	20	11	0	0	0	0	32	21	0	0	0	0
45.8544	126.943	Grassland	30	31	33	7	0	0	0	33	11	0	0	0	6	0	0	1	0	0	0	0	0	0	0	0	0	9	0	0	24	16	22	7	0	0	0	8	25	22	0	0	0	0
45.8535	126.945	Grassland	22	31	21	8	0	0	0	35	15	0	0	0	9	0	0	0	0	0	0	0	0	0	0	0	0	5	0	0	19	12	0	10	0	0	0	5	22	31	0	0	0	0
45.852	126.948	Grassland	30	36	23	0	0	0	0	21	19	0	0	0	7	0	0	5	0	0	0	0	0	0	0	0	0	7	0	0	25	15	26	7	0	0	0	9	16	22	0	0	0	0
45.853	126.945	Grassland	32	25	2	0	0	0	0	33	15	0	0	0	9	0	0	4	0	0	0	0	0	0	0	0	0	9	0	0	16	9	19	5	0	0	0	0	21	25	0	0	0	0
45.847	126.94	Gully	37	31	21	2	0	0	0	27	2	0	0	0	9	0	0	3	0	0	0	0	0	0	0	0	0	8	0	0	25	15	0	0	0	0	8	0	27	21	0	0	0	0
45.8474	126.941	Gully	23	20	30	3	0	0	0	31	8	0	0	0	7	0	11	4	0	0	0	0	0	0	0	0	0	7	0	0	19	15	20	10	0	0	5	0	23	20	0	0	0	0
45.8476	126.94	Gully	32	31	13	0	0	0	0	20	7	0	0	0	8	0	0	0	0	0	0	0	0	0	0	0	0	2	0	0	28	26	22	10	0	3	9	0	0	21	0	0	0	0
45.8477	126.941	Gully	36	32	19	0	0	0	0	31	0	0	0	0	6	0	8	6	0	0	0	0	0	0	0	0	0	6	0	0	27	2	0	8	0	0	0	0	36	32	0	0	0	0
45.85	126.937	Gully	21	31	27	0	0	0	0	31	0	3	0	0	7	0	2	2	2	0	0	0	0	0	0	0	0	6	9	0	17	15	24	7	0	0	4	0	0	31	0	0	0	0
45.8501	126.938	Gully	36	36	25	3	0	0	0	31	0	3	0	0	16	0	0	0	0	0	0	0	0	0	0	0	0	4	0	0	22	9	23	10	0	0	7	0	20	26	0	0	0	0
45.8503	126.938	Gully	35	25	24	0	0	0	0	24	0	0	0	0	10	0	8	0	0	0	0	0	0	0	0	0	0	0	0	0	21	5	25	0	0	0	8	0	25	25	0	0	0	0
45.8528	126.938	Gully	0	20	14	3	0	0	0	32	7	0	0	0	5	0	0	0	0	0	0	0	0	0	0	0	0	0	0	0	21	16	17	8	0	0	0	2	0	20	0	0	0	0
45.8528	126.938	Gully	23	20	0	3	0	0	0	37	9	0	0	0	8	0	0	0	2	0	0	7	5	0	0	0	0	0	0	0	32	0	12	7	0	0	0	0	23	20	0	0	0	0
45.853	126.938	Gully	0	31	13	0	0	0	0	35	9	2	0	0	8	0	0	3	0	0	0	9	4	0	0	0	0	0	0	3	25	15	25	7	0	4	0	0	0	31	0	0	0	0
45.8527	126.939	Gully	36	32	19	12	0	0	0	31	7	0	0	0	9	0	0	4	0	0	0	9	3	0	0	0	0	11	8	0	21	9	8	10	0	0	0	0	36	32	0	0	0	0
45.8527	126.939	Gully	34	14	12	0	0	0	0	32	8	9	0	0	10	0	5	0	6	0	0	7	4	0	9	0	0	0	0	0	24	15	21	11	0	0	5	0	34	14	0	0	0	0
45.8529	126.939	Gully	38	38	24	2	0	0	0	31	6	0	0	0	5	0	0	6	0	0	0	8	0	0	0	0	0	0	0	1	20	5	0	11	0	2	2	4	38	38	0	0	0	0
45.853	126.94	Gully	33	30	21	0	0	0	0	25	16	4	0	0	7	0	11	6	3	0	0	6	6	0	5	0	0	6	0	0	27	16	0	11	0	3	11	0	22	28	0	0	0	0
45.8531	126.94	Gully	0	27	16	3	0	0	0	21	9	4	0	0	5	0	0	0	1	0	0	0	0	0	0	0	0	5	0	0	17	21	18	7	0	0	0	0	11	27	0	0	0	0
45.8532	126.94	Gully	33	27	17	0	0	0	0	31	10	0	0	0	6	0	8	4	0	0	0	0	0	0	0	0	0	0	0	2	19	15	27	8	0	0	8	0	16	27	0	0	0	0
45.8489	126.937	Farmland	19	16	5	0	0	0	0	32	0	0	0	0	10	0	0	0	0	0	0	0	0	0	0	0	0	6	0	0	27	19	0	10	0	0	0	0	19	26	0	0	0	0
45.8493	126.938	Farmland	4	27	9	4	0	0	0	33	0	2	0	0	6	0	0	0	0	0	0	0	0	0	0	0	0	5	0	0	21	23	18	0	0	0	0	0	0	27	0	0	0	0
45.8501	126.939	Farmland	32	28	15	0	0	0	0	34	0	3	0	0	10	0	0	0	0	0	0	0	0	0	0	0	0	0	0	0	26	0	27	11	0	0	0	0	12	28	0	0	0	0
45.8517	126.938	Farmland	30	10	8	0	0	0	0	35	0	0	0	0	6	0	0	0	0	0	0	0	0	0	0	0	0	6	0	0	27	11	0	0	0	0	0	0	24	26	0	0	0	0
45.852	126.939	Farmland	34	34	5	2	0	0	0	36	0	0	0	0	10	0	0	0	0	0	0	0	0	0	0	0	0	7	0	0	19	0	20	6	0	0	0	0	28	34	0	0	0	0
45.8524	126.941	Farmland	34	34	17	3	0	0	0	37	0	0	0	0	10	0	0	0	0	0	0	0	0	0	0	0	0	2	0	0	28	0	19	0	0	0	0	8	21	28	0	0	0	0
45.852	126.935	Farmland	5	23	12	0	0	0	0	34	0	0	0	0	7	0	0	0	0	0	0	0	0	0	0	0	0	8	0	0	29	0	25	0	0	0	0	5	25	23	0	0	0	0
45.854	126.937	Farmland	33	27	17	2	0	0	0	23	6	0	0	0	8	0	0	0	0	0	0	0	0	0	0	0	0	7	0	0	19	16	20	10	0	0	0	0	21	27	0	0	0	0
45.855	126.938	Farmland	19	16	8	0	0	0	0	27	5	0	0	0	5	0	0	0	0	0	0	0	0	0	0	0	0	2	0	0	28	0	29	0	0	0	0	0	19	16	0	0	0	0
45.8507	126.931	Forest belt	38	38	21	0	0	0	0	34	6	0	0	0	7	0	0	0	0	0	0	0	0	0	0	0	0	7	0	0	19	11	20	11	0	0	0	0	28	28	0	0	0	0
45.8527	126.93	Forest belt	35	27	36	0	0	0	0	38	7	0	0	0	10	0	0	0	0	0	0	0	0	0	0	0	0	2	0	0	28	12	29	7	0	0	0	1	21	27	0	0	0	0
45.8544	126.929	Forest belt	37	31	21	2	0	0	0	27	2	0	0	0	9	0	0	0	0	0	0	0	0	0	0	0	0	8	0	0	29	0	2	5	0	0	0	8	37	31	0	0	0	0
45.8574	126.942	Farmland	0	31	22	0	0	0	0	34	0	0	0	0	0	0	6	0	0	0	0	0	0	0	0	0	0	6	0	0	29	0	22	5	0	0	1	0	0	31	0	0	0	0
45.8572	126.942	Farmland	0	29	18	0	0	0	0	29	0	0	0	0	0	0	0	0	0	0	0	0	0	0	0	0	0	8	0	0	36	0	31	2	0	0	0	0	0	29	0	0	0	0
45.857	126.943	Farmland	0	22	24	0	0	0	0	23	0	0	0	0	0	0	0	0	0	0	0	0	0	0	0	0	0	2	0	0	27	0	34	2	0	0	0	0	0	22	0	0	0	0
45.857	126.943	Farmland	0	27	16	0	0	0	0	25	0	0	0	0	0	0	0	3	0	0	0	0	0	0	0	0	0	4	9	0	28	0	26	2	0	0	0	0	0	27	0	0	0	0
45.8569	126.944	Farmland	0	26	19	0	0	0	0	39	0	0	0	0	0	0	0	0	0	0	0	0	0	0	0	0	0	3	14	0	31	0	30	3	0	0	0	0	0	26	0	0	0	0
45.8564	126.945	Farmland	0	35	26	0	0	0	0	39	0	0	0	0	0	0	0	0	0	0	0	0	0	0	0	0	0	5	0	0	35	0	35	1	0	0	0	0	0	35	0	0	0	0
45.8561	126.945	Farmland	0	32	31	0	0	0	0	48	0	0	0	0	0	0	0	0	0	0	0	0	0	0	0	0	0	5	0	0	31	0	25	0	0	0	0	0	0	32	0	0	0	0
45.8558	126.945	Farmland	0	27	28	0	0	0	0	27	0	0	0	0	0	0	0	0	0	0	0	0	0	0	0	0	0	0	0	0	28	2	25	2	0	0	0	0	0	27	0	0	0	0
45.8559	126.946	Farmland	0	28	25	0	0	0	0	30	0	0	0	0	0	0	9	0	0	0	0	0	0	0	0	0	0	3	0	0	28	3	29	6	0	0	0	0	0	28	0	0	0	0
45.8557	126.946	Farmland	0	34	29	0	0	0	0	37	0	0	0	0	0	0	0	0	0	0	0	0	0	0	0	0	0	15	0	0	33	0	36	1	0	0	0	0	0	34	0	0	0	0
45.855	126.947	Farmland	0	24	26	0	0	0	0	35	0	0	0	0	0	0	0	0	0	0	0	0	0	0	0	0	0	5	4	0	28	15	20	6	0	0	0	0	0	24	0	0	0	0
45.8548	126.947	Farmland	0	21	20	0	0	0	0	17	0	0	0	0	0	0	0	0	0	0	0	0	0	0	0	0	0	6	5	0	25	0	27	9	0	0	0	0	0	21	0	0	0	0
45.8546	126.947	Farmland	0	28	17	0	0	0	0	24	0	0	0	0	0	0	0	0	0	0	0	0	0	0	0	0	0	0	0	0	31	0	25	1	0	0	0	0	0	28	0	0	0	0
45.8542	126.948	Farmland	0	29	29	0	0	0	0	36	0	0	0	0	0	0	0	0	0	0	0	0	0	0	0	0	0	3	0	0	32	11	28	0	0	0	0	0	0	29	0	0	0	0
45.8538	126.948	Farmland	0	36	22	0	0	0	0	29	0	0	0	0	0	0	5	0	0	0	0	0	0	0	0	0	0	7	0	0	30	0	27	2	0	0	0	0	0	36	0	0	0	0
45.8531	126.949	Farmland	0	19	20	0	0	0	0	19	0	0	0	0	0	0	4	0	0	0	0	0	0	0	0	0	0	7	0	0	27	21	28	2	0	0	0	0	0	19	0	0	0	0
45.8528	126.949	Farmland	0	17	16	0	0	0	0	16	0	0	0	0	0	0	2	0	0	0	0	0	0	0	0	0	0	5	2	0	23	15	22	1	0	0	0	0	0	27	0	0	0	0
45.8522	126.949	Farmland	0	20	12	0	0	0	0	25	0	0	0	0	0	0	0	0	0	0	0	0	0	0	0	0	0	7	0	0	25	11	25	0	0	0	0	0	0	20	0	0	0	0
45.852	126.949	Farmland	0	15	14	0	0	0	0	18	0	0	0	0	0	0	0	0	0	0	0	0	0	0	0	0	0	5	3	0	20	16	21	0	0	0	0	0	0	25	0	0	0	0
45.8517	126.95	Farmland	0	14	17	0	0	0	0	22	0	0	0	0	0	0	2	0	0	0	0	0	0	0	0	0	0	7	0	0	25	18	24	0	0	0	0	0	0	24	0	0	0	0
45.8536	126.935	Gully	25	27	16	9	0	0	0	35	11	0	0	0	5	0	0	0	0	0	0	0	0	0	0	0	0	8	0	0	21	16	19	8	0	0	0	0	0	22	0	0	0	0
45.8537	126.935	Gully	22	28	15	0	0	0	0	27	6	0	0	0	10	0	0	3	0	0	0	0	7	0	0	0	0	7	0	0	32	0	12	7	0	0	0	0	25	20	0	0	0	0
45.8539	126.934	Gully	26	27	16	3	0	0	0	21	9	4	0	0	5	0	0	0	1	0	0	0	0	0	6	0	0	5	5	2	22	15	25	7	0	4	0	0	0	31	0	0	0	0
45.8547	126.935	Gully	30	16	18	15	0	0	0	28	5	0	0	0	11	0	8	0	0	0	0	11	11	0	0	0	0	12	7	0	21	9	8	10	0	0	0	0	32	32	0	0	0	0
45.8548	126.935	Gully	20	26	14	13	0	0	0	32	15	9	0	0	14	0	0	5	0	0	0	9	0	0	2	0	0	10	0	2	24	15	21	13	0	0	5	0	29	14	0	0	0	0
45.8549	126.934	Gully	33	20	11	3	0	0	0	37	9	0	0	0	8	0	4	0	2	0	0	7	5	0	0	0	0	0	1	0	20	5	0	11	0	0	2	4	31	35	0	0	0	0
45.8555	126.935	Gully	0	31	13	0	0	0	0	35	9	2	0	0	8	0	0	3	0	0	0	9	4	0	3	0	0	0	0	3	27	11	0	15	0	0	11	0	15	27	0	0	0	0
45.8557	126.935	Gully	25	22	19	2	0	0	0	31	7	0	0	0	9	0	6	4	2	0	0	9	0	0	0	0	0	11	8	0	17	26	18	7	0	0	0	0	11	27	0	0	0	0
45.8556	126.935	Gully	34	34	25	15	0	0	0	25	9	0	0	0	5	0	0	0	0	0	0	0	0	0	0	0	0	8	0	0	19	15	17	8	0	0	8	0	16	27	0	0	0	0

## Sheet: 2021.10.15
Latitude	Longitude	Habitat	Lasius alienus	Musca domestica	Episyrphus balteatus	Midge	Apis cerana	Pyrrhalta aenescens	Coccinella septempunctata	Inachis io	Pyralis regalis Schiffermuller & Denis	Harpalus pallidipennis	Anomala corpulenta Motschulsky	Aporia crataegi	Labidura riparia	Monolepta hieroglyphica(Motschulsky)	Haplotropis brunneriana Saussure	Calliptamus abbreviatus Ikovnn	Oxya chinensis	Ostria -nubilalis	Mogannia hebes
45.8567	126.941	Gully	11	9	0	1	0	0	9	1	0	0	3	3	0	9	8	5	1	6	0
45.8566	126.941	Gully	12	10	2	2	0	1	0	0	0	11	0	0	12	10	5	5	4	3	0
45.8565	126.94	Gully	8	7	3	0	2	2	9	0	0	0	0	0	0	7	8	2	2	0	0
45.8576	126.945	Gully	13	11	3	8	0	3	2	2	0	4	3	0	0	11	7	0	0	0	0
45.8575	126.945	Gully	16	9	5	8	3	6	14	0	5	0	0	0	0	9	0	3	0	3	3
45.8575	126.945	Gully	9	7	3	0	0	4	0	3	0	0	3	3	0	7	5	1	0	2	0
45.8568	126.944	Gully	16	15	0	11	3	0	11	3	0	0	0	0	0	9	0	3	0	2	3
45.8567	126.944	Gully	10	11	4	0	3	4	0	2	0	8	0	2	0	11	9	3	0	0	3
45.8567	126.945	Gully	11	9	0	1	0	0	9	1	0	0	3	3	0	9	5	0	0	6	0
45.8559	126.943	Gully	15	8	0	0	1	0	11	1	0	0	0	0	0	8	3	6	0	0	0
45.8557	126.944	Gully	12	10	2	2	0	1	0	0	0	11	0	0	12	10	6	0	2	0	0
45.8558	126.944	Gully	8	7	3	0	2	2	9	0	0	0	0	0	0	7	6	2	0	0	2
45.8561	126.947	Gully	17	9	3	11	2	2	9	0	0	6	0	0	5	9	7	1	0	0	2
45.8561	126.947	Gully	13	11	3	8	0	3	2	2	3	4	3	0	0	11	6	2	1	1	0
45.8559	126.947	Gully	9	7	3	0	0	4	0	3	0	0	3	3	0	7	5	5	0	0	5
45.8555	126.946	Gully	10	11	4	0	3	4	0	2	0	8	0	2	0	11	1	2	0	3	0
45.8553	126.947	Gully	15	8	0	0	1	0	11	1	4	0	0	0	0	8	5	0	0	4	5
45.8553	126.947	Gully	12	10	2	2	0	1	0	0	0	11	0	0	3	10	5	5	0	0	5
45.8547	126.946	Gully	15	8	0	0	1	0	11	1	3	0	0	0	0	8	3	3	0	3	3
45.8542	126.945	Gully	12	10	2	2	0	1	0	0	0	11	0	0	5	8	4	4	0	0	4
45.8544	126.946	Gully	8	7	3	0	2	2	9	0	1	0	0	0	0	7	6	6	0	0	6
45.854	126.949	Gully	11	9	0	1	0	0	9	1	0	0	3	3	0	8	8	5	1	6	0
45.8536	126.948	Gully	12	10	2	2	0	1	0	0	0	11	0	0	12	9	5	5	4	3	0
45.8533	126.949	Gully	8	7	3	0	2	2	9	0	0	0	0	0	0	7	8	2	2	0	0
45.853	126.947	Gully	13	11	3	8	0	3	2	2	0	4	3	0	0	7	7	2	2	0	0
45.8514	126.95	Gully	6	0	5	8	3	6	0	0	5	0	0	0	0	9	8	5	1	6	0
45.8514	126.95	Gully	8	7	3	0	2	2	9	0	1	0	0	0	0	10	5	5	4	3	0
45.8512	126.95	Gully	11	9	0	1	0	0	9	1	0	0	3	3	0	7	8	2	2	0	0
45.8513	126.949	Gully	12	10	2	2	0	1	0	0	0	11	0	0	12	8	2	3	0	0	0
45.8522	126.944	Gully	8	7	3	0	2	2	9	0	0	0	0	0	0	7	8	5	1	6	0
45.8526	126.944	Gully	15	8	0	0	1	0	11	1	0	0	0	0	0	6	5	5	4	3	0
45.8527	126.943	Gully	12	10	2	2	0	1	0	0	0	11	0	0	12	7	8	2	2	0	0
45.8524	126.944	Gully	8	7	3	0	2	2	9	0	0	0	0	0	0	7	6	2	2	0	0
45.8573	126.941	Grassland	17	9	3	11	2	2	9	0	0	6	0	0	5	9	1	2	1	0	0
45.8544	126.943	Grassland	13	11	3	8	0	3	2	2	3	4	3	0	0	11	2	1	2	3	0
45.8535	126.945	Grassland	9	7	3	0	0	4	0	3	0	0	3	3	0	7	2	3	1	1	0
45.852	126.948	Grassland	12	10	2	2	0	1	0	0	0	11	0	0	5	10	5	3	2	0	0
45.853	126.945	Grassland	8	7	3	0	2	2	9	0	1	0	0	0	0	7	5	2	5	1	0
45.847	126.94	Gully	11	9	0	1	0	0	9	1	0	0	3	3	0	9	8	5	1	6	0
45.8474	126.941	Gully	12	10	2	2	0	1	0	0	0	11	0	0	12	8	5	5	4	3	0
45.8476	126.94	Gully	12	10	2	2	0	1	0	0	0	11	0	0	12	7	7	4	2	3	0
45.8477	126.941	Gully	8	7	3	0	2	2	9	0	0	0	0	0	0	7	5	4	0	0	0
45.85	126.937	Gully	17	9	3	11	2	2	9	0	0	6	0	0	5	9	8	5	1	6	0
45.8501	126.938	Gully	13	11	3	8	0	3	2	2	3	4	3	0	0	11	5	5	4	3	0
45.8503	126.938	Gully	11	9	0	1	0	0	9	1	0	0	3	3	0	8	8	2	2	0	0
45.8528	126.938	Gully	11	9	0	3	2	2	9	0	0	6	0	0	0	5	5	4	0	0	0
45.8528	126.938	Gully	0	5	3	8	0	3	2	2	3	4	0	0	0	8	3	0	0	0	0
45.853	126.938	Gully	9	7	3	0	0	4	0	0	0	0	0	0	5	7	2	3	0	0	2
45.8527	126.939	Gully	10	11	4	7	3	4	0	2	0	8	0	2	0	11	1	2	2	1	0
45.8527	126.939	Gully	14	8	6	5	1	0	16	3	4	7	3	0	0	8	6	0	2	4	0
45.8529	126.939	Gully	12	10	2	2	0	1	0	0	0	11	3	0	3	10	6	0	1	2	1
45.853	126.94	Gully	15	8	0	0	1	0	11	1	3	0	0	3	0	8	6	1	0	3	0
45.8531	126.94	Gully	12	10	2	2	0	1	0	0	0	11	2	0	5	10	5	2	2	0	0
45.8532	126.94	Gully	8	7	3	0	2	2	9	0	1	0	0	0	0	9	5	0	0	1	0
45.8489	126.937	Farmland	6	8	2	0	0	0	4	0	2	0	0	0	0	6	2	0	0	2	0
45.8493	126.938	Farmland	5	6	3	0	0	0	3	0	0	0	0	0	0	7	0	1	0	0	0
45.8501	126.939	Farmland	9	7	2	0	0	0	4	0	0	0	0	0	0	6	1	0	1	0	0
45.8517	126.938	Farmland	10	7	0	0	0	0	0	0	0	0	0	0	0	6	2	0	0	2	0
45.852	126.939	Farmland	7	5	2	0	0	0	0	0	0	0	0	0	0	7	2	0	0	1	0
45.8524	126.941	Farmland	8	4	1	0	0	0	0	0	6	0	0	0	0	5	3	0	0	0	0
45.852	126.935	Farmland	9	6	0	0	0	0	0	0	0	0	0	0	0	6	1	0	1	0	0
45.854	126.937	Farmland	6	2	2	0	0	0	4	0	0	0	0	0	0	8	2	0	0	0	0
45.855	126.938	Farmland	9	1	3	0	0	0	6	0	0	0	0	0	0	8	2	0	0	0	0
45.8536	126.935	Gully	13	8	0	3	2	2	9	0	0	8	2	0	0	6	4	3	0	0	0
45.8537	126.935	Gully	0	2	3	8	0	3	2	2	3	4	0	1	0	9	2	0	3	0	0
45.8539	126.934	Gully	9	7	3	0	0	4	0	0	1	0	0	0	7	7	1	3	0	0	2
45.8547	126.935	Gully	14	10	6	7	5	9	6	2	0	13	2	2	0	10	1	2	2	1	1
45.8548	126.935	Gully	12	12	2	2	0	1	0	0	0	11	3	0	3	11	5	0	1	4	0
45.8549	126.934	Gully	15	8	0	0	1	0	11	1	3	0	0	3	0	11	5	0	1	2	1
45.8555	126.935	Gully	12	10	2	2	0	1	0	0	0	11	2	0	5	9	6	1	0	3	1
45.8557	126.935	Gully	9	7	3	0	2	2	9	0	1	0	0	0	0	11	6	0	2	2	0
45.8556	126.935	Gully	8	7	3	0	2	2	9	2	1	0	0	1	0	8	5	0	0	1	0
45.8507	126.931	Forest belt	8	4	0	0	0	0	0	0	6	0	0	0	0	12	3	2	0	4	0
45.8527	126.93	Forest belt	9	6	0	0	0	0	0	0	0	0	0	0	0	11	3	3	1	3	0
45.8544	126.929	Forest belt	6	0	2	0	0	0	4	0	0	0	0	0	0	10	2	3	0	1	0
45.8574	126.942	Farmland	11	9	0	0	0	0	6	0	2	0	0	0	0	6	2	3	0	0	0
45.8572	126.942	Farmland	0	5	3	0	0	0	8	0	0	0	0	0	0	8	0	0	3	0	0
45.857	126.943	Farmland	9	0	0	0	0	0	2	0	0	0	0	0	0	11	2	0	0	0	0
45.857	126.943	Farmland	7	8	2	0	0	0	4	0	0	0	0	0	0	8	0	0	0	0	0
45.8569	126.944	Farmland	8	8	3	0	0	0	3	0	0	0	0	0	0	9	2	0	0	0	0
45.8564	126.945	Farmland	12	7	2	0	0	0	5	0	0	0	0	0	0	9	2	0	0	2	0
45.8561	126.945	Farmland	9	8	0	0	0	0	3	0	0	0	0	0	0	5	0	1	0	0	0
45.8558	126.945	Farmland	7	4	2	0	0	0	0	0	0	0	0	0	0	6	1	0	1	0	0
45.8559	126.946	Farmland	8	4	3	0	0	0	0	0	5	0	0	0	0	8	0	0	0	0	0
45.8557	126.946	Farmland	11	8	0	0	0	0	6	0	2	0	0	0	0	8	2	0	0	0	0
45.855	126.947	Farmland	8	2	3	0	0	0	5	0	0	0	0	0	0	7	0	3	0	0	0
45.8548	126.947	Farmland	9	0	3	0	0	0	6	0	0	0	0	0	0	8	2	1	0	0	0
45.8546	126.947	Farmland	6	5	0	0	0	0	0	0	0	0	0	0	0	4	0	0	0	0	0
45.8542	126.948	Farmland	9	6	2	0	0	0	3	0	0	0	0	0	0	4	2	0	0	5	0
45.8538	126.948	Farmland	7	8	0	0	0	0	7	0	5	0	0	0	0	8	0	0	1	2	0
45.8531	126.949	Farmland	7	6	2	0	0	0	7	0	4	0	0	0	0	5	2	0	0	0	0
45.8528	126.949	Farmland	9	7	3	0	0	0	5	0	0	0	0	0	0	8	0	2	0	0	0
45.8522	126.949	Farmland	2	6	0	0	0	0	7	0	0	0	0	0	0	5	3	0	0	0	0
45.852	126.949	Farmland	0	6	2	0	0	0	5	0	0	0	0	0	0	6	0	0	2	0	0
45.8517	126.95	Farmland	8	2	2	0	0	0	7	0	2	0	0	0	0	8	0	0	0	5	0
